# Supplementary material for: Formulating Sustainable Emulsions: Mandelic Acid and Essential Oils as Natural Preservatives
Source: Molecules. 2024 Sep 23;29(18):4510. doi: 10.3390/molecules29184510 (PMC11435087; doi:10.3390/molecules29184510)
Supplement: Supplementary file 1 [file molecules-29-04510-s001.zip]

Archive with 1 entries (1 files):
- molecules-3197160-supplementary.pdf
